# Supplementary material for: Magnitude of Hepatitis B virus and associated factors among chronic liver disease patients admitted to the medical ward at Sheikh Hassen Yabare Comprehensive Specialized Hospital, Jigjiga, Ethiopia: a retrospective study
Source: PLoS One. 2025 Dec 30;20(12):e0338702. doi: 10.1371/journal.pone.0338702 (PMC12752937; doi:10.1371/journal.pone.0338702)
Supplement: S1 File — (XLSX) [file pone.0338702.s001.xlsx]

## Sheet: Sheet1
hbv_stats	history_exposure_of_jaundiced_patient	hospital_admission_history	history_of_blood_transfusion	agerecode	multiplesexualpartnerrecode	historyofabortionrecode	residency	surgicalprocedurerecode	sex	STIrecode	dentalextractionrecode	history_of_ear_piercing_practice	history_of_nose_piercing	age	history_of_dental_extraction	multiple_sexual_partner	history_of_STI	history_of_abortion
0	2	1	1	2	2	99	1	2	1	2	1	2	2	35	1	2	2
1	1	1	1	1	2	99	2	2	1	2	2	1	2	25	3	3	3
1	1	1	1	4	2	2	1	2	2	2	2	1	2	56	3	2	3	3
0	2	1	1	3	2	2	1	2	2	2	2	2	2	40	3	2	2	3
0	2	1	1	3	2	2	1	1	2	2	2	1	2	40	2	2	2	2
0	2	1	1	4	2	99	1	1	1	2	2	2	2	50	2	2	2
0	2	2	1	4	2	99	1	2	1	2	2	2	2	50	2	2	2
0	2	2	2	4	2	99	2	1	1	2	2	2	2	53	2	3	2
1	1	1	1	3	2	99	2	2	1	2	1	2	2	40	1	2	2
1	1	1	1	2	2	99	2	2	1	2	1	2	2	32	1	2	2
0	2	1	2	3	2	99	2	2	1	2	2	2	2	45	2	3	2
0	1	1	2	2	2	99	1	1	1	2	1	2	2	30	1	2	2
0	1	2	2	2	2	99	1	2	1	2	1	2	2	30	1	2	2
1	1	1	1	1	2	99	2	2	1	2	2	2	2	20	2	2	2
1	1	1	1	1	2	99	1	1	1	2	2	2	2	25	2	2	2
0	2	1	1	2	2	99	1	1	1	2	1	2	2	32	1	2	2
0	2	2	1	1	2	99	1	2	1	2	2	2	2	26	2	2	2
1	1	2	2	4	2	2	2	2	2	2	1	1	2	55	1	2	2	2
1	1	1	1	3	2	99	1	2	1	2	1	2	2	45	1	2	2
1	1	1	1	2	2	99	1	2	1	2	1	2	2	32	1	2	2
1	1	1	2	5	2	99	2	1	1	2	1	2	2	70	1	2	2
0	1	2	1	4	2	99	1	2	1	2	2	2	2	50	2	2	2
1	1	2	2	1	2	99	2	1	1	1	2	2	2	25	2	2	1
0	2	2	2	2	2	99	1	2	1	2	2	2	2	32	2	2	2
0	2	2	2	1	2	99	1	2	1	2	2	2	2	25	2	2	2
0	1	2	2	2	2	99	2	1	1	2	2	2	2	30	2	2	2
0	1	2	1	4	2	99	1	2	1	2	1	2	2	56	1	2	2
1	1	2	2	1	2	99	2	2	1	2	2	2	2	23	2	2	2
0	1	2	2	1	2	99	1	2	1	2	2	2	2	22	2	2	2
0	2	2	2	4	2	1	2	2	2	2	2	1	2	48	2	2	2	1
0	2	2	2	2	2	2	2	2	2	1	2	2	2	34	2	2	1	2
1	1	2	1	3	2	99	2	1	1	2	2	2	2	38	2	2	2
0	1	2	1	2	2	99	1	2	1	2	1	2	2	30	1	2	2
0	2	1	1	5	2	2	2	2	2	2	2	2	2	66	2	2	2	2
1	1	1	2	5	1	99	2	2	1	2	2	2	2	65	2	1	2
0	2	1	2	1	2	99	2	2	1	2	2	2	2	20	2	2	2
1	1	2	2	1	2	99	2	2	1	2	2	2	2	18	2	2	2
1	1	1	1	2	2	99	2	2	1	2	1	2	2	28	1	2	2
0	1	1	2	5	2	1	2	2	2	2	2	1	2	60	2	2	2	1
1	1	1	2	2	2	99	2	2	1	2	1	2	2	35	1	2	2
0	2	1	1	2	2	99	1	2	1	2	2	2	2	35	2	2	2
1	1	2	2	1	2	99	2	2	1	2	2	2	2	20	2	2	2
0	1	1	2	4	2	99	1	2	1	2	2	2	2	53	2	2	2
1	1	1	1	5	2	99	2	1	1	2	2	2	2	65	2	2	2
1	1	1	1	3	2	99	1	2	1	2	2	2	2	45	2	2	2
1	1	2	2	5	2	1	2	2	2	2	1	1	2	60	1	2	2	1
0	2	2	2	2	2	2	1	2	2	2	2	1	1	28	2	3	2	2
0	2	2	2	3	2	99	1	2	1	2	2	2	2	41	2	2	2
1	2	2	2	4	2	99	2	2	1	2	2	2	2	48	2	2	2
1	2	2	2	2	2	2	2	2	2	2	1	2	2	29	1	2	2	2
1	2	2	2	2	2	2	1	2	2	2	2	2	2	30	2	2	2	2
0	2	1	1	2	2	2	1	2	2	2	2	1	2	30	2	2	2	2
1	1	2	2	3	2	99	2	1	1	2	1	2	2	40	1	2	2
0	1	2	2	5	2	2	2	2	2	1	1	1	1	60	1	2	1	2
0	2	2	2	5	2	2	2	2	2	2	2	2	2	65	2	2	2	2
0	1	1	1	4	2	2	2	1	2	2	2	2	2	56	2	2	2	2
0	1	1	2	1	2	99	1	1	1	2	2	2	2	25	2	2	2
1	1	2	2	2	2	1	1	2	2	2	2	1	1	32	2	2	2	1
0	2	1	2	1	2	2	1	2	2	2	2	2	2	18	2	2	2	2
0	2	1	2	2	2	2	1	2	2	2	2	2	2	35	2	2	2	2
0	2	1	2	3	2	1	1	1	2	2	2	2	2	40	2	2	2	1
0	2	2	2	4	2	2	2	2	2	2	2	2	2	55	2	2	2	2
0	1	2	2	2	2	2	1	2	2	2	2	1	2	30	2	2	2	2
0	2	2	2	2	2	2	2	2	2	2	2	1	2	30	2	2	2	2
0	2	2	1	2	2	99	1	2	1	1	2	2	2	35	2	2	1
0	2	2	2	2	2	2	1	2	2	2	2	2	2	30	3	2	2	2
0	2	2	2	2	2	2	2	2	2	2	2	2	2	30	2	2	2	3
0	2	2	1	3	2	99	2	1	1	2	2	2	2	46	2	2	2
0	1	1	2	3	1	99	1	2	1	2	2	2	2	46	2	1	2
1	1	2	1	3	1	99	1	2	1	1	1	2	2	40	1	1	1
0	2	2	2	4	1	99	1	2	1	2	2	2	2	48	2	1	2
0	2	2	2	4	2	99	2	2	1	2	2	2	2	55	2	2	2
0	2	2	2	5	2	99	2	2	1	2	2	2	2	70	2	3	2
0	2	2	1	5	2	99	2	1	1	2	2	2	2	60	2	2	2
0	2	2	2	5	1	99	1	2	1	1	2	2	2	60	2	1	1
1	1	2	1	1	2	99	2	2	1	2	2	2	2	20	2	2	2
1	1	2	1	1	2	99	2	2	1	2	2	2	2	25	2	2	2
0	2	1	2	2	2	99	1	2	1	2	2	2	2	30	2	2	2
0	2	2	2	5	1	99	2	2	1	2	2	2	2	70	2	1	2
0	2	2	2	2	2	2	2	2	2	2	1	2	2	36	1	2	2	2
0	2	2	2	5	1	99	1	2	1	2	2	2	2	62	2	1	2
1	1	1	1	3	2	99	2	2	1	2	2	2	2	40	2	2	2
0	1	2	2	5	2	2	2	2	2	2	1	1	2	70	1	2	2	2
0	1	1	2	3	2	99	1	2	1	2	2	2	2	45	2	2	2
0	2	2	2	2	1	99	1	2	1	2	2	2	2	30	2	1	2
1	2	1	1	2	1	99	1	2	1	2	2	2	2	35	2	1	2
0	2	2	2	2	2	99	1	2	1	2	2	2	2	30	2	2	2
0	2	2	2	5	2	99	2	2	1	2	2	2	2	80	2	2	2
0	2	2	2	1	2	99	1	2	1	2	2	2	2	20	2	2	2
1	1	1	2	4	1	99	1	2	1	2	2	2	2	56	2	1	2
1	1	2	1	2	2	99	1	2	1	2	2	2	2	37	2	2	2
0	2	2	2	2	2	99	1	2	1	2	2	2	2	32	2	2	2	2
1	1	2	1	5	2	1	1	2	2	2	2	1	2	65	2	2	2	1
0	1	2	2	2	2	99	1	2	1	2	2	2	2	29	2	2	2
1	2	2	2	5	1	99	2	2	1	2	2	2	2	70	2	1	2
1	1	2	2	2	2	99	1	2	1	2	2	1	2	32	2	2	2
1	1	1	1	2	2	99	1	2	1	2	1	2	2	30	1	2	2
0	2	2	1	2	1	99	1	2	1	2	2	2	2	30	2	1	2
0	2	2	2	2	2	99	1	2	1	2	1	2	2	36	1	2	2
0	2	2	2	1	2	99	2	1	1	2	2	2	2	20	2	2	2
1	2	1	1	5	2	99	2	2	1	2	2	2	2	70	2	2	2
0	2	1	2	3	2	99	1	2	1	1	2	2	2	40	2	2	1
0	2	2	2	3	2	99	1	1	1	2	2	2	2	38	2	2	2
0	2	2	2	3	1	99	1	1	1	2	2	2	2	43	2	1	2
0	2	2	2	3	2	1	2	2	2	2	2	1	2	40	2	2	2	1
1	1	1	2	3	1	99	1	2	1	2	2	2	2	45	2	1	2
0	2	2	2	1	2	2	1	1	2	2	2	1	2	23	2	2	2	2
0	2	2	2	1	2	99	1	2	1	2	2	2	2	23	2	2	2
0	2	2	2	3	2	99	1	1	1	2	2	2	2	45	2	2	2
0	2	2	2	5	2	1	2	2	2	1	2	2	2	80	2	2	1	1
0	2	2	1	1	2	2	2	2	2	2	1	2	2	21	1	2	2	2
0	2	2	2	4	2	99	1	2	1	2	2	2	2	51	2	2	2
0	1	2	2	2	2	99	2	2	1	2	2	2	2	33	2	2	2
0	2	2	2	3	2	2	2	2	2	2	2	2	2	45	2	2	2	2
0	2	2	2	5	2	2	2	2	2	2	2	2	2	80	2	2	2	2
0	2	2	2	3	2	99	1	2	1	2	2	2	2	40	2	2	2
0	2	2	2	2	2	99	1	1	1	2	2	2	2	34	2	2	2
0	2	1	2	1	2	2	2	2	2	2	2	1	2	25	2	2	2	2
0	2	2	2	2	2	2	1	2	2	2	2	1	2	35	2	2	2	2
0	2	2	2	2	1	2	2	1	2	1	2	2	2	32	2	1	1	2
1	2	1	1	3	2	99	2	2	1	2	1	2	2	40	1	2	2
1	2	1	1	2	2	99	2	1	1	2	1	2	2	32	1	2	2
0	1	1	2	3	2	99	2	2	1	2	2	2	2	45	2	3	2
0	1	1	2	2	2	99	1	2	1	2	1	2	2	30	1	2	2
0	1	2	2	2	2	99	1	2	1	2	1	2	2	30	1	2	2
1	1	1	1	1	2	99	1	2	1	2	2	2	2	20	2	2	2
1	2	1	1	1	2	99	1	1	1	2	2	2	2	25	2	2	2
0	1	1	1	2	2	99	1	1	1	2	1	2	2	32	1	2	2
0	1	2	2	1	2	99	2	2	1	2	2	2	2	26	2	2	2
1	2	2	1	4	2	1	2	1	2	2	1	1	2	55	1	2	2	2
1	1	1	1	3	2	99	1	2	1	2	1	2	2	45	1	2	2
1	1	1	1	2	2	99	1	2	1	2	1	2	2	32	1	2	2
1	1	1	2	5	2	99	1	1	1	2	1	2	2	70	1	2	2
0	1	2	1	4	2	99	2	2	1	2	2	2	2	50	2	2	2
1	2	2	2	1	2	99	1	1	1	1	2	2	2	25	2	2	1
0	1	2	2	2	2	99	2	2	1	2	2	2	2	32	2	2	2
0	1	2	2	1	2	99	1	2	1	2	2	2	2	25	2	2	2
0	1	2	2	2	2	99	2	2	1	2	2	2	2	30	2	2	2
0	1	2	1	4	2	99	1	2	1	2	1	2	2	56	1	2	2
1	2	2	2	1	2	99	2	2	1	2	2	2	2	23	2	2	2
0	1	2	2	1	2	99	1	2	1	2	2	2	2	22	2	2	2
0	1	2	2	4	2	2	2	2	2	2	2	1	2	48	2	2	2	1
0	2	2	2	2	2	2	2	2	2	1	2	2	2	34	2	2	1	2
1	2	1	1	3	2	99	2	1	1	2	2	2	2	38	2	2	2
0	1	2	1	2	2	99	1	2	1	2	1	2	2	30	1	2	2
0	1	1	1	5	2	2	2	2	2	2	2	2	2	66	2	2	2	2
1	2	1	2	5	1	99	2	1	1	2	2	2	2	65	2	1	2
0	1	1	2	1	2	99	2	2	1	2	2	2	2	20	2	2	2
1	1	1	2	1	2	99	2	2	1	2	2	2	2	18	2	2	2
1	1	1	1	2	2	99	2	2	1	2	1	2	2	28	1	2	2
0	1	2	2	5	2	1	2	2	2	2	2	1	2	60	2	2	2	1
1	1	1	2	2	2	99	2	2	1	2	1	2	2	35	1	2	2
0	2	2	1	2	2	99	1	2	1	2	2	2	2	35	2	2	2
1	1	2	2	1	2	99	2	2	1	2	2	2	2	20	2	2	2
0	1	1	2	4	2	99	1	2	1	2	2	2	2	53	2	2	2
1	1	1	1	5	2	99	1	1	1	2	2	2	2	65	2	2	2
1	1	1	1	3	2	99	1	2	1	2	2	2	2	45	2	2	2
1	1	1	2	5	2	1	2	2	2	2	1	1	2	60	1	2	2	1
0	2	2	2	2	2	2	1	2	2	2	2	1	1	28	2	3	2	2
0	2	2	2	3	2	99	1	2	1	2	2	2	2	41	2	2	2
1	2	2	2	4	2	99	2	2	1	2	2	2	2	48	2	2	2
1	2	2	2	2	2	2	2	2	2	2	1	2	2	29	1	2	2	2
1	2	1	2	2	2	2	1	2	2	2	2	2	2	30	2	2	2	2
0	2	2	1	2	2	2	2	2	2	2	2	1	2	30	2	2	2	2
1	2	2	2	3	2	99	2	1	1	2	1	2	2	40	1	2	2
0	1	1	2	5	2	2	2	2	2	1	1	1	1	60	1	2	1	2
0	1	1	2	2	2	1	1	2	2	2	2	2	2	35	2	2	2	2
0	2	1	2	3	2	1	1	2	2	2	2	2	2	40	2	2	2	1
0	2	2	2	4	2	2	2	2	2	2	2	2	2	55	2	2	2	2
0	1	2	2	2	2	2	1	2	2	2	2	1	2	30	2	2	2	2
0	2	2	2	2	2	2	2	2	2	2	2	1	2	30	2	2	2	2
0	2	2	1	2	2	99	1	2	1	1	2	2	2	35	2	2	1
0	2	2	2	2	2	2	1	2	2	2	2	2	2	30	3	2	2	2
0	2	2	2	2	2	2	2	2	2	2	2	2	2	30	2	2	2	3
0	2	2	1	3	2	99	2	1	1	2	2	2	2	46	2	2	2
0	1	2	1	3	1	99	1	2	1	2	2	2	2	46	2	1	2
1	2	1	2	3	1	99	1	1	1	1	1	2	2	40	1	1	1
0	1	2	2	4	1	99	1	2	1	2	2	2	2	48	2	1	2
0	2	2	2	4	2	99	2	2	1	2	2	2	2	55	2	2	2
0	2	2	2	5	2	99	2	2	1	2	2	2	2	70	2	3	2
0	2	2	1	5	2	99	2	2	1	2	2	2	2	60	2	2	2
0	2	2	2	5	1	99	1	2	1	1	2	2	2	60	2	1	1
1	1	2	1	1	2	99	2	2	1	2	2	2	2	20	2	2	2
1	1	1	1	1	2	99	2	2	1	2	2	2	2	25	2	2	2
0	2	2	2	2	2	99	1	2	1	2	2	2	2	30	2	2	2
0	2	2	2	5	1	99	2	2	1	2	2	2	2	70	2	1	2
0	2	2	2	2	2	2	2	2	2	2	1	2	2	36	1	2	2	2
0	2	2	2	5	1	99	1	2	1	2	2	2	2	62	2	1	2
1	1	1	1	3	2	99	2	2	1	2	2	2	2	40	2	2	2
0	1	2	2	5	2	2	2	2	2	2	1	1	2	70	1	2	2	2
0	2	2	2	2	2	2	2	2	2	2	2	2	2	30	2	2	2	3
0	2	2	1	3	2	99	2	2	1	2	2	2	2	46	2	2	2
0	1	2	1	3	1	99	1	2	1	2	2	2	2	46	2	1	2
1	1	2	2	3	1	99	1	1	1	1	1	2	2	40	1	1	1
0	2	2	2	4	1	99	1	2	1	2	2	2	2	48	2	1	2
0	2	2	2	4	2	99	2	2	1	2	2	2	2	55	2	2	2
0	2	2	2	5	2	99	2	2	1	2	2	2	2	70	2	3	2
0	2	2	1	5	2	99	2	2	1	2	2	2	2	60	2	2	2
0	2	2	2	5	1	99	1	2	1	1	2	2	2	60	2	1	1
1	1	2	1	1	2	99	2	1	1	2	2	2	2	20	2	2	2
1	1	1	1	1	2	99	2	1	1	2	2	2	2	25	2	2	2
0	2	2	2	2	2	99	1	2	1	2	2	2	2	30	2	2	2
0	2	2	2	5	1	99	2	2	1	2	2	2	2	70	2	1	2
0	2	2	2	2	2	2	2	2	2	2	1	2	2	36	1	2	2	2
0	2	2	2	5	1	99	1	2	1	2	2	2	2	62	2	1	2
1	1	1	1	3	2	99	2	2	1	2	2	2	2	40	2	2	2
0	1	2	2	5	2	2	2	2	2	2	1	1	2	70	1	2	2	2
0	1	1	1	3	2	99	1	2	1	2	2	2	2	45	2	2	2
0	2	2	2	2	1	99	1	2	1	2	2	2	2	30	2	1	2
1	2	1	2	2	1	99	1	2	1	2	2	2	2	35	2	1	2
0	2	2	2	2	2	99	1	2	1	2	2	2	2	30	2	2	2
0	2	2	2	5	2	99	2	2	1	2	2	2	2	80	2	2	2
0	2	2	2	1	2	99	1	2	1	2	2	2	2	20	2	2	2
1	1	1	2	4	1	99	1	2	1	2	2	2	2	56	2	1	2
1	1	1	1	2	2	99	1	2	1	2	2	2	2	37	2	2	2
0	2	2	2	1	2	99	1	2	1	2	2	2	2	20	2	2	2
1	1	1	2	4	1	99	1	2	1	2	2	2	2	56	2	1	2
1	1	1	1	2	2	99	1	2	1	2	2	2	2	37	2	2	2
0	2	2	2	2	2	2	1	2	2	2	2	2	2	32	2	2	2	2
1	1	2	1	5	2	1	1	2	1	2	2	1	2	65	2	2	2	1
0	1	2	2	2	2	99	1	2	2	2	2	2	2	29	2	2	2
1	2	2	2	5	1	99	2	2	1	2	2	2	2	70	2	1	2
1	1	2	2	2	2	99	1	2	1	2	2	1	2	32	2	2	2
1	1	1	1	2	2	99	1	2	1	2	1	2	2	30	1	2	2
0	2	2	1	2	1	99	1	2	1	2	2	2	2	30	2	1	2
0	2	2	2	2	2	99	1	2	1	2	1	2	2	36	1	2	2
0	2	2	2	1	2	99	2	2	1	2	2	2	2	20	2	2	2
1	2	1	1	5	2	99	2	2	1	2	2	2	2	70	2	2	2
0	2	2	2	3	2	99	1	2	1	1	2	2	2	40	2	2	1
0	2	2	2	3	2	99	1	1	1	2	2	2	2	38	2	2	2
0	2	2	2	3	1	99	1	1	1	2	2	2	2	43	2	1	2
0	2	2	2	3	2	1	2	2	2	2	2	1	2	40	2	2	2	1
1	1	1	2	3	1	99	1	2	1	2	2	2	2	45	2	1	2
0	2	2	2	1	2	2	1	1	2	2	2	1	2	23	2	2	2	2
0	2	2	2	1	2	99	1	2	1	2	2	2	2	23	2	2	2
0	2	2	2	3	2	99	1	1	1	2	2	2	2	45	2	2	2
0	2	2	2	5	2	1	2	2	2	1	2	2	2	80	2	2	1	1
0	2	2	1	1	2	2	2	2	2	2	1	2	2	21	1	2	2	2
0	2	2	2	4	2	1	1	2	2	2	2	2	2	51	2	2	2
0	2	2	2	1	2	2	1	1	2	2	2	1	2	23	2	2	2	2
0	2	2	2	1	2	99	1	2	1	2	2	2	2	23	2	2	2
0	2	2	2	3	2	99	1	1	1	2	2	2	2	45	2	2	2
0	2	2	2	5	2	1	2	2	2	1	2	2	2	80	2	2	1	1
0	2	2	1	1	2	1	2	2	2	2	1	2	2	21	1	2	2	2
0	2	2	2	4	2	99	1	2	1	2	2	2	2	51	2	2	2
0	1	2	2	2	2	99	2	2	1	2	2	2	2	33	2	2	2
0	2	2	2	3	2	2	2	2	2	2	2	2	2	45	2	2	2	2
0	2	2	2	5	2	2	2	2	2	2	2	2	2	80	2	2	2	2
0	2	2	1	1	2	2	2	2	2	2	1	2	2	21	1	2	2	2
